# Supplementary material for: Asymptomatic Cryptosporidiosis in Children Living with HIV
Source: Trop Med Infect Dis. 2022 Nov 4;7(11):352. doi: 10.3390/tropicalmed7110352 (PMC9695426; doi:10.3390/tropicalmed7110352)
Supplement: Supplementary file 1 [file tropicalmed-07-00352-s001.zip]

Archive with 1 entries (1 files):
- tropicalmed-1979937-supplementary.pdf
